# Supplementary material for: Efficient Degradation of Alginate and Preparation of Alginate Oligosaccharides by a Novel Biofunctional Alginate Lyase with High Activity and Excellent Thermophilic Features
Source: Mar Drugs. 2023 Mar 14;21(3):180. doi: 10.3390/md21030180 (PMC10056287; doi:10.3390/md21030180)
Supplement: Supplementary file 1 [file marinedrugs-21-00180-s001.zip]

Archive with 1 entries (1 files):
- marinedrugs-2276636-supplementary.pdf
